# Supplementary material for: NK3.3-Derived Extracellular Vesicles Penetrate and Selectively Kill Treatment-Resistant Tumor Cells
Source: Cancers (Basel). 2023 Dec 23;16(1):90. doi: 10.3390/cancers16010090 (PMC10778188; doi:10.3390/cancers16010090)
Supplement: Supplementary file 1 [file cancers-16-00090-s001.zip]

Archive with 1 entries (1 files):
- cancers-2738307-supplementary.pdf
